# Supplementary material for: A Summary of Practical Considerations for the Application of the Steric Exclusion Chromatography for the Purification of the Orf Viral Vector
Source: Membranes (Basel). 2022 Oct 29;12(11):1070. doi: 10.3390/membranes12111070 (PMC9696199; doi:10.3390/membranes12111070)
Supplement: Supplementary file 1 [file membranes-12-01070-s001.zip]

Archive with 1 entries (1 files):
- membranes-1914572-supplementary.pdf
